# Supplementary material for: Ironsand (Titanomagnetite-Titanohematite): Chemistry, Magnetic Properties and Direct Applications for Wireless Power Transfer
Source: Materials (Basel). 2021 Sep 21;14(18):5455. doi: 10.3390/ma14185455 (PMC8466428; doi:10.3390/ma14185455)
Supplement: Supplementary file 1 [file materials-14-05455-s001.zip]

Archive with 1 entries (1 files):
- materials-1377236-supplementary.pdf
